# Supplementary material for: A widespread inversion polymorphism conserved among Saccharomyces species is caused by recurrent homogenization of a sporulation gene family
Source: PLoS Genet. 2022 Nov 28;18(11):e1010525. doi: 10.1371/journal.pgen.1010525 (PMC9731477; doi:10.1371/journal.pgen.1010525)
Supplement: S1 Table — PCR assays were conducted for this study. Gel images are shown in S1 Fig. (XLSX) [file pgen.1010525.s009.xlsx]

## Sheet: Sheet1
S1 Table. Orientation of the FF region in strains of Saccharomyces species, determined by PCR assays and/or long-read sequence assemblies.
Strain name	Orientation by PCR assay (this study)	Orientation by long-read sequencing	References for long-read assembly	Accession number(s) for long-read assembly	Reference for strain
S. cerevisiae SGRP strains
273614N	INV	INV	Linder et al. [19]	CP093666	Liti et al. [22]
322134S	INV				Liti et al. [22]
378604X	REF				Liti et al. [22]
BC187	INV	INV	Linder et al. [19]	CP093746	Liti et al. [22]
DBVPG1106	REF				Liti et al. [22]
DBVPG1373	INV				Liti et al. [22]
DBVPG1788	INV				Liti et al. [22]
DBVPG1853	REF				Liti et al. [22]
DBVPG6040	REF				Liti et al. [22]
DBVPG6044	REF	REF	Yue et al. [1], Linder et al. [19]	CP093810, CP020153	Liti et al. [22]
DBVPG6765	REF	REF	Yue et al. [1], Linder et al. [19]	CP093826, CP020170	Liti et al. [22]
K11	INV				Liti et al. [22]
L-1374	INV	INV	Linder et al. [19]	CP093714	Liti et al. [22]
L-1528	INV	INV	Linder et al. [19]	CP093634	Liti et al. [22]
NCYC110	REF				Liti et al. [22]
NCYC361	INV				Liti et al. [22]
S288C	REF	REF	Yue et al. [1]	CP020136	Liti et al. [22]
SK1	INV	INV	Yue et al. [1], Linder et al. [19]	CP093730, CP020187	Liti et al. [22]
UWOPS03.461.4	REF	REF	Yue et al. [1], Linder et al. [19]	CM041193, CP020238	Liti et al. [22]
UWOPS05.217.3	REF				Liti et al. [22]
UWOPS05.227.2	REF				Liti et al. [22]
UWOPS83.787.3	INV	INV	Linder et al. [19]	CP093618	Liti et al. [22]
UWOPS87.2421	HET	HET	Linder et al. [19], and reassembled in this study	CP093602	Liti et al. [22]
W303	REF	REF	Berlin et al. [46], Goodwin et al. [45], Matheson et al. [47]	JSAC01000005, LIUU01000004, LYZE01000014	Liti et al. [22]
Y12	REF	REF	Yue et al. [1], Linder et al. [19]	CP093778, CP020204	Liti et al. [22]
Y55	INV	INV	Linder et al. [19], Bendixsen et al. [17]	CP093570, LR813547	Liti et al. [22]
Y9	REF				Liti et al. [22]
YIIc17_E5	INV	INV	Linder et al. [19]	CP093762	Liti et al. [22]
YJM975	INV	INV	Linder et al. [19]	CP093682	Liti et al. [22]
YJM978	INV	INV	Linder et al. [19]	CP093698	Liti et al. [22]
YJM981	INV	INV	Linder et al. [19]	CP093586	Liti et al. [22]
YPS128	INV	INV	Yue et al. [1], Linder et al. [19]	CP093794, CP020221	Liti et al. [22]
YPS606	INV	INV	Linder et al. [19]	CP093650	Liti et al. [22]
YS2	HET				Liti et al. [22]
YS4	HET				Liti et al. [22]
YS9	HET				Liti et al. [22]
S. cerevisiae non-SGRP strains
YJM789		INV	Wei et al. [15] (Sanger sequencing)	AAFW02000000	Wei et al. (2007)
RM11-1a		INV	Broad Institute (2005) (Sanger sequencing)	AAEG01000000	Brem et al. (2002)
Kagoshima no. 2		INV	Mori et al. (2017), PMID 29025949	BEGW01000007	Mori et al. (2017), PMID 29025949
GLBRCY22-3		INV	McIlwain et al. (2016), PMID 27172212	CM004307	McIlwain et al. (2016), PMID 27172212
KSD-Yc (Makgeolli)		INV	D.W. Lee et al. (2017), unpublished	CP024008	D.W. Lee et al. (2017), unpublished
SC98-5 (Makgeolli)		REF	D.W. Lee et al. (2017), unpublished	CP025110	D.W. Lee et al. (2017), unpublished
YAL1		INV	Tondini et al. (2020), PMID 32336354	QQBK01000015	Tondini et al. (2020), PMID 32336354
HN1		REF	Bendixsen et al. [17]	LR813496	Bendixsen et al. [17]
HLJ1		INV	Bendixsen et al. [17]	LR813513	Bendixsen et al. [17]
BJ4		INV	Bendixsen et al. [17]	LR813530	Bendixsen et al. [17]
EM14S01-3B		REF	Bendixsen et al. [17]	LR813564	Bendixsen et al. [17]
JXXY16.1		REF	Bendixsen et al. [17]	LR813581	Bendixsen et al. [17]
SX2		REF	Bendixsen et al. [17]	LR813598	Bendixsen et al. [17]
XXYS1.4		INV	Bendixsen et al. [17]	LR813615	Bendixsen et al. [17]
S. paradoxus SGRP strains
A12	INV				Liti et al. [22]
A4	INV				Liti et al. [22]
CBS432	REF	REF	Yue et al. [1]	CP020255	Liti et al. [22]
CBS5829	REF				Liti et al. [22]
DBVPG4650	INV				Liti et al. [22]
DBVPG6304	INV				Liti et al. [22]
IFO1804	REF				Liti et al. [22]
KPN3828	INV				Liti et al. [22]
KPN3829	INV				Liti et al. [22]
N-43	INV				Liti et al. [22]
N-44	REF	REF	Yue et al. [1]	CP020272	Liti et al. [22]
N-45	INV				Liti et al. [22]
Q31.4	INV				Liti et al. [22]
Q32.3	INV				Liti et al. [22]
Q59.1	INV				Liti et al. [22]
Q62.5	INV				Liti et al. [22]
Q69.8	REF				Liti et al. [22]
Q74.4	REF				Liti et al. [22]
UFRJ50816	INV	INV	Yue et al. [1]	CP020306	Liti et al. [22]
UWOPS91-917.1	REF	REF	Yue et al. [1]	CP020323	Liti et al. [22]
Y7	REF				Liti et al. [22]
YPS138	INV	INV	Yue et al. [1]	CP020289	Liti et al. [22]
S36.7	INV				Liti et al. [22]
S. paradoxus non-SGRP strains
WX20		REF	Eberlein et al. (2019), PMID 30804385	SKCL01000016	Eberlein et al. (2019), PMID 30804385
R23		REF	Eberlein et al. (2019), PMID 30804385	SKCM01000017	Eberlein et al. (2019), PMID 30804385
LL2012_001		REF	Eberlein et al. (2019), PMID 30804385	SKCQ01000016	Eberlein et al. (2019), PMID 30804385
LL2012_016		REF	Eberlein et al. (2019), PMID 30804385	SKCN01000017	Eberlein et al. (2019), PMID 30804385
MSH-604		REF	Eberlein et al. (2019), PMID 30804385	SKCP01000015	Eberlein et al. (2019), PMID 30804385
LL2011_012		INV	Eberlein et al. (2019), PMID 30804385	SKCO01000016	Eberlein et al. (2019), PMID 30804385
S. mikatae
IFO1815 (T)		REF	K.P. Byrne et al. (2022), unpublished	OX365770	Fischer et al. (2000) PMID 10839539
S. jurei
NCYC3947 (T)		REF	Naseeb et al. [50]	LT986476	Naseeb et al. (2017), PMID 28639933
S. kudriavzevii
IFO1802 (T)		REF	K.P. Byrne et al. (2022), unpublished	OX365909	Fischer et al. (2000) PMID 10839539
ZP591		REF	K.P. Byrne et al. (2022), unpublished	OX365893	Hittinger et al. (2010), PMID 20164837
CR85		REF	Boonekamp et al. (2018), PMID 30505317	CP030975	Lopes et al. (2010), PMID 20337723
S. uvarum
ZP853	REF				Almeida et al. [24]
ZP604	REF				Almeida et al. [24]
CRUB1566	REF				Almeida et al. [24]
CRUB1595	REF				Almeida et al. [24]
CRUB1780	INV				Almeida et al. [24]
CRUB1779	REF				Almeida et al. [24]
ZP959	REF				Almeida et al. [24]
ZP964	REF	REF	K.P. Byrne et al. (2022), unpublished	OX365941	Almeida et al. [24]
CBS7001		REF	Chen et al. (2022), PMID 34989601; K.P. Byrne et al. (2022), unpublished.	JAIPTR010000007, OX365925	Fischer et al. (2000) PMID 10839539
S. eubayanus
CBS12357 (T)		REF	Brickwedde et al. (2018), PMID 30147677	CP030958	Libkind et al. (2011), PMID 21873232
UCD646		REF	Bergin et al. [21]	OX291645	Bergin et al. [21]
UCD650		INV	Bergin et al. [21]	OX291504	Bergin et al. [21]
HET indicates apparent REF/INV heterozygotes.
