# Supplementary material for: A widespread inversion polymorphism conserved among Saccharomyces species is caused by recurrent homogenization of a sporulation gene family
Source: PLoS Genet. 2022 Nov 28;18(11):e1010525. doi: 10.1371/journal.pgen.1010525 (PMC9731477; doi:10.1371/journal.pgen.1010525)
Supplement: S1 Data — (XLSX) [file pgen.1010525.s014.xlsx]

## Sheet: Sheet1
S1 Data. Flow Cytometry numerical data for Fig 7										AVE and SD of the 4 experiments (23.02.22, 01.02.22, 25.01.22, and 08.06.22)
Exp Date	23.02.22		01.02.22		25.01.22		08.06.22				AVE		SD
Strain #	RFP	GFP	RFP	GFP	RFP	GFP	RFP	GFP		Strain #	RFP	GFP	RFP	GFP
166	1.33	0.89	0.33	0.26	0.04	3.54	1.11	0.13		166	0.7025	1.205	0.615758	1.59166
153	49.33	49.3	43.42	43.96	47.21	47.82	49.21	49.33		153	47.2925	47.6025	2.7587	2.52856
151	48.77	48.75	49.49	49.38						151	49.13	49.065	0.509117	0.445477
152	48.31	49.79	48.79	47.79						152	48.55	48.79	0.339411	1.41421
154	45.05	45.16	46.71	45.41						154	45.88	45.285	1.1738	0.176777
170	48.67	48.37	48.61	48.19						170	48.64	48.28	0.0424264	0.127279
183	47.29	46.49	46.83	47.57	45.75	45.03				183	46.6233	46.3633	0.790527	1.27473
191	44.12	46.96	44.4	46.65	43.99	45.79				191	44.17	46.4667	0.209523	0.606163
192	48.36	47.06	44.99	45.71						192	46.675	46.385	2.38295	0.954594
185	49.33	49.31	48.94	47.89						185	49.135	48.6	0.275772	1.00409
187	49.26	49.39	49.21	48.94	45.34	46.38				187	47.9367	48.2367	2.24892	1.62359
197	43.65	46.09	45.95	46.64	42.79	45.29				197	44.13	46.0067	1.63377	0.678847
202	48.99	49.24	46.38	47.2	46.28	47.36				202	47.2167	47.9333	1.53657	1.13443
203	47.44	47.71	44.07	45.55	45.14	45.74				203	45.55	46.3333	1.722	1.19601
206							49.99	49.55		206	49.99	49.55
207							50.47	48.91		207	50.47	48.91
209							45.18	44.95		209	45.18	44.95
Data in order for graphing (Figure 7)
	AVE		SD
Strain #	RFP	GFP	RFP	GFP
209	45.18	44.95
207	50.47	48.91
206	49.99	49.55
203	45.55	46.3333	1.722	1.19601
202	47.2167	47.9333	1.53657	1.13443
197	44.13	46.0067	1.63377	0.678847
187	47.9367	48.2367	2.24892	1.62359
185	49.135	48.6	0.275772	1.00409
192	46.675	46.385	2.38295	0.954594
191	44.17	46.4667	0.209523	0.606163
183	46.6233	46.3633	0.790527	1.27473
170	48.64	48.28	0.0424264	0.127279
154	45.88	45.285	1.1738	0.176777
152	48.55	48.79	0.339411	1.41421
151	49.13	49.065	0.509117	0.445477
150
169
168
166	0.7025	1.205	0.615758	1.59166
-
153	47.2925	47.6025	2.7587	2.52856
