# Supplementary material for: A widespread inversion polymorphism conserved among Saccharomyces species is caused by recurrent homogenization of a sporulation gene family
Source: PLoS Genet. 2022 Nov 28;18(11):e1010525. doi: 10.1371/journal.pgen.1010525 (PMC9731477; doi:10.1371/journal.pgen.1010525)
Supplement: S1 File — (TXT) [file pgen.1010525.s015.txt]

>Scer_S288C_YNL018C
MSTSFQEFKAFCNKVGLDFQWLNLQSSKSVPENGSSEGFSAVSDTVQENIRPATEPLNVN
QSKDPVSNFFYDVKNAPLWNVYKRNHSGHSSAEACSGVSSRQAPKNIPEAMVKETVLSNH
DNVTIINELLPTSSAMHQEESTAMTTSYLLSHSVNDTCNVMFSSSSHNRAMLPSSLVQRN
NATTSPTTDSASENNESVPSLTSSVSTSSSVYSSWNPPHSPHISSFPDGNFASLNAEVTC
FDFRRTKDSRTKETNESIIPTEIYCPTNSTDHHKHYPSRKSKQDACAPAPCNQNISCSVV
STAEFSQSNHTLTTVVPSYMQQYLDRPQNWFESKMGKYCPLFLRSTKNIDYDSLEFKFER
KMIAVQYLLLDEQSEPRRYYNPSNKSIPFWKRPFNFDTMPSYDQLMEEAECRFYSYQYKY
EGFQRIEPYSISCPWKNTQREIDLVLDHIHFSLDVGEKKSLNRKGNITLDTLDSKVDPNI
QIKPYQIFPSNNLVYEGLPHPAEQSLILSPDTSLIERAFQALIDICKESIPSSNDCSTRN
NNSAPQLTVPEPSKPCRLLLVRESRTATELKTNKKLWLHSQRRNIEVTVPMHPSERGTKS
WLRKWLSTFVHQ*
>Scer_S288C_YNL034W
MSTSFQEFKAFCNKVGLDFQWLNLQSSKSVPESGSSEGFSAVSDTVQENIRPATEPLNVN
QSKDPVSNFFYDVKNAPLWNVYKRNHSGHSSTEACSGVSSGQASKNIPEAMVKETVLSNH
DNVTIINELLPTSSAMHQEESTAMTTSYLLSHSVNDSCNVMLSSSSHNRAMLPPSLVQRN
NATTSPTTDSASENNESVPSLTSSVSTSSSVYSSWNPPHSPHISSFPDGNFASLNAEVTC
FDFRRTKDSRTKETNESIIPTEIYCPINSTDHHKHYPSQKSKQDACAPAPRNQNISCSVG
SAAEFSQSNHTLTTVVPSYMQQYLDRPQNWFESKMGKYCPLFLRSTKNIDYDSLEFKFER
KMIAVQYLLLDEQSEPRRYYNPSNKSIPFWKRPFNFDTMPSYDQLMEEAECRFYSYQYKY
EGFQRIEPYSIFCPWKNTQREIDLVLDHIHFSLDVGEKKSLNRKGNITLDTLDSKVDPNI
QIKPYQIFPSNNLVYEGLPHPAEQSLILSPGTSLIERAFQALIDICKESIPPSNDCTTRN
HNSAPQLTVPEPSKPCRLLLVRESRTATELETNKKLWLHSQRRNIEVTVPMHPSEHGTKS
RLRKWLSTFVHQ*
>Seub_UCD646_YNL018C
MSTPFQDFKTFCNKVGLDFQWANTQSPKPTPETNPSEIPSAVNETRQERPKDSVNCVFTD
IKNAQLWNVFKKVGVNTLSTEPARSNMSETNASKTDCAIHNDFAMMDASPPTPSAAGQNE
NSGPSSTHGSDATAPSTAASVSTNHEPVPSLASSVSTSSSVYSSWDPPHPPSSSSFPAAA
AAAAAITPYNHSKDCRSKQTNEYTVLFDISCLSTVDTVSHHEGSQDCRRRFPDMTSPADD
ARSSALVTPSPTPRHQDVNRSGCSTAACTASNSTAATTTTPSYMEKYLNKPRNWFEKTMG
KYCPLFLRSTKNIDYDSTEFMFERKMIAVQFLLLDEHSEPRLYYNPTNGAVPFWKRPFNY
DMMPSYDQLLDEAERSFDTYQYRYVGFQRIEPYSIFCPWKNTQREIDLVLDHIHFSFNVG
RKKSLQRKGNITLDTLHSDIDRDVRIEPYRPFPSENLVYEGLTHPAEQSFVAGSPDASLI
EKGYQALVDICRESRPPSNDFPSRSLVSAPQIAAPQIAAPPNTCRLVLVRECRTASESEL
NKAFWFNSKRKDVTVTVPAPPSPASLSPPSPPFCTTKGLPRKWFFPLVRRQ
>Seub_UCD646_YNL034W
MSTPFQDFKTFCNKVGLDFQWANTQSPKPTPETNPSEIPSAVNETRQERPKDSVNCVFTD
IKNAQLWNVFKKVGVNTLSTEPARSNMSETNASKTDCAIHNDFAMMDASPPTPSAAGQNE
NSGPSSTHGSDATAPSTAASVSTNHEPVPSLASSVSTSSSVYSSWDPPHPPSSSSFPAAA
AAAAAITPYNHSKDCRSKQTNEYTVLFDISCLSTVDTVSHHEGSQDCRRRFPDMTSPADD
ARSSALVTPSPTPRHQDVNRSGCSTAACTASNSTAATTTTPSYMEKYLNKPRNWFEKTMG
KYCPLFLRSTKNIDYDSTEFMFERKMIAVQFLLLDEHSEPRLYYNPTNGAVPFWKRPFNY
DMMPSYDQLLDEAERSFDTYQYRYVGFQRIEPYSIFCPWKNTQREIDLVLDHIHFSFNVG
RKKSLQRKGNITLDTLDSDIDRDVRIEPYRPFPSENLVYEGLTHPAEQSFVAGSPDASLI
EKGYQALVDICRESRPPSNDFPSRSLVSAPQIAAPQIAAPPNTCRLVLVRECRTASESEL
NKAFWFNSKRKDVTVTVPAPPSPASLSPPSPPFCTTKGLPRKWFFPLVRRQ
>CACA0s17e00638g
MSCDVIPTDRATIGTEELRYGAIERNKVVEFFKNLPRTDTDSSSIKIRDRFGRRRLGRVI
PKMVTEIKDPPRLSDQWFLHVPKSEIIKIGRSTTRLNCFERAFGDYCPVFLRKQKTLNYE
TDNYKQFRRHIAYRRMLIQDREWKRRFVYNPTRRDLPWYRRIFHWELEDQVEDIIEFTSY
VKPLMPEYRPERPRSGVQRVPKKHFFRRWRNKQWEMAVIREFVQDEMEASMQNPRYVPCT
LEPVIDVSMDQNSETCCSSRIGTVHSLGIPTDSQNSAAHYPATPPKKFVPYDKRFHTWYG
PMVYDKLYMHNSCCATAVASTDDLSEFGCLDGPHRKHGLCLPPPKSQ*
>CACA0s33e05214g
MAFIENFSFNFNIKETNFFQSCTEFGSKFTDIFQFPNTKSLHINHEEISNTHENSKELQQ
PIVGRLSSLSDGERGELAPDSSSVYSEWDPKETQVFHDDIKLRFETNAMRAKSVLVISNP
YKTKIVSNPSPNSGCIDTDDEELHSAGTKSTTIFSNDQYNLDSNSEYGDIELSPIVIPKI
RKSQEYTKIRSQNESNFSSYRGSSQKLISKEERDQLAADYQYLLDLKEEQFRPKRKLSLY
SLTEKEFQDPKTLPPLPPMLLSDPTIPGYMIQKFPNNRLDQLLPKKRPMERLLGDYFPGR
FRKTKQIDCEGEEFRHYQRVMFFRLIEHQMRDSKYDVKYRPDRKGLRFRDRIANFEREEL
ILDMINEIYGSNKPYEPKLPGKRWVYRKHIFRRWKNYQRDTNIIKDYIGRELVPRIKRLR
KYGASDQLVSKLAWGDENEFRYFLRWEECIMH*
>NABA0s25e04972g
MGLIKNILVSINLNNSNDLAESRYISEKNQLLYKWKEKSDLIGQGDDSTNRNGLANFTLS
MPRTSNINNHTIMGDLTGIQEIYELIDDLLQGNKDSMAESEVGNVENFRDYYNCNTMGST
TIEIIENMLHYMTMPVVRLVEFSTNDISQLLIPQKRKNNMPTSPYNRQKGVIDFDSSRYF
WFRRVLFYRKFRDIKTNNQNIYINELINMMNVAFVYPSSHKICFTGKRMIRTKHLFRKYK
TNQLETLIIKDYIWDELIPRLEYICKSQSLSKGVFQSILYKPNIIKKINTNEQYDPLHQG
RVLTGVEDLISIIDKEIYKYPVVSLFHNEKNRPFDIESHDSDNEVNIRKLAQGLYDI*
>NABA0s32e00946g
MNQFQFRTKVLFIKTKLTCERKFDWIKKKSTKKQRKPITPAIANSIQDTLALFPTKPIVS
KSLDICSNVENPQLAIGSPTTQHSNSQFTIEQITPQTSTVFVDAIENHSEPQIISNNILS
HKNCLRDEGRDNLGNTSNLNTLAHILPPKKILWFPEEVYTLFTLTEEQTSEFPTNDLYQL
LDNNSLAEKAFGAYCPEMLRRQCIDHTEERYKRFRRVLFYRYFVNEETRQFSKQLPYVGM
RSLVRNAFDYPHMHKTVYKEMRWLERKHIFHKSKNHAVHLNIIKDYVYDELIPRLIEYAE
SSPYVRSHYSQILYDPDAAVILACQKEALNQEMNNLITGLNRVENLRAEVNDDACALEEL
QSKIHSQEYEMHVMKKMLVELPAMVPKRWPVWNNPKKEPCRPGDAYFAIPMNRKEQNIS*
>NABA0s34e03366g
MAYPFSNITNIETKSDLIFDELEFYNSTKHHRTSNYDENSVINSAGVFFSCKSHEKKIYS
RSFQSPTNKELHQNSPTQFPKKRKYSETLNSKPILFEPSVTVEVNGIDKLVEEYHNKSIT
QNSHFDGPDQEYFEDDSVIIKPQTVRTANLVKTIKKQRETFPEEYFNFMNVPEEYLLEFP
NNDICQLLEERHFFEKPFGDYFPGRLRKCKKIKFESPKYSRFRRTLFYRKLKEEINQEKG
HLNVKELVRNCFYNKEEYTPKYVSTRWIETKSLFQRQKNLEIEVTMIKDFVFEELIPRIR
YYQSMNFTTPKQCQNLLIGHSKDGFISGKFLKWSDIIKHEHYLQERQKSKEITIEDREKL
ERKELFKRFDEHMKEPYHTPNKINSLDIISTPSQCYFANLKDKDTLLLTINSLNKDHNAV
TKKHQHSFQGEVLGVGKKKACIQNTSDQLDREIEGTDTRVNNNNNTNNTTNNGYSCNDDS
TIRRLWKKCKEKLLSFIIFFI*
>KAFR0C03150
MALSRDDKNQSVIANKLKRIDNDVKKLSTVNQELIYFTLENIKTSMKIEENGYGLITIGQ
NIVMNWLKKYEIPNLVKSKNNFNSKPIELQDRSGNILVPLHFENGSNRKNFRDVSQDFRN
SIPFQIDANMEQTMPIVAQTTRNIVIVKEDKKKNLFEKMFGEYCPIFLRTSKKYYNYDSI
EHKRLQIELAVRKFLEQDGKFFPKRVYNPGNKEIHWLVRPFHWENEIQYDDIVSEAIDSD
GEWKPRHSGIQIAPRKHFFRAWLNRKWEWDIVRDFIFQDLAPRPLNEETEIYHDATEHLP
NRSQENDQHNKSINEMTESELLHILDAEDFGEFNSRNSSLIEDVFNSLISICKSPKKAKT
KPLNRSSPGSFKHRMVSLPRRHFSQ*
>KAFR0H02970
MSCLDRISQSERVGHYIIHASTAGEKMDWIQDACVSERVKKPKHFESSRNDPCNDSLLTC
NTVYNSHSAGENVKENSLQLQDNSNWSVAIRKFGNPAKYSGPNVLIPVNSNLDNVKIKER
TNTAALIASEKGPLVNATTTIDKEQLNDTNCYDSVLIHQLAPMKNNIIEPVEDLMTILDG
SSSKYSSIRTNFTIQSLESLTGGKKNHRTIKDLIIEKIQVALKIPEAYKDNILLSNPEEG
ATIYANVGKYQATKEYILRRSKLSEVKLKEGENGMQKTLFERRLGRFCPRVLKHSRFYFL
DSNRDCIERQESFNRTIKKRGVLELQKIVTNLMNLDDKSKFSISPEHAGVFFNSRRHIIK
RRLNDDIDMMLTRDHIYYWFRYYMKNGLENQYYGKLYFWDDPELFRSKFLNVMLGKMNRS
SR*
>KAFR0I02460
MHIAAGAPVAKFDVLQENKDMKATNVYSSNLQPGGTNFKQRPSPFFIMHDRRKRATTTVL
KNMEENHDFDVARLNNISQHLLESGTLSEHSMDDVLSISSSIYSEVAAWRDNDKEEDTFK
MPSQGLNDDQKELKTQVGSDDYATKRQAPHKDSSYFTGLVGRLKFKNRIEAEEVSTSAIG
TTINLKGFQKSSVSAAATENKLETGTLSTMHSEENNLNHTSSLIKYSYKMVDNLLGTSSD
QISFNDSEHVFESVKKFGVGIFTPPTSPNDNKPNDTFLLIGNDANMLTTSFSSIRTHHEH
KFDTERQMGMTHTLRWTGNDSVVIDVPVTTAFYQTKLARAIPRRTKDGIQKAFQRLIKMP
VNTQEYMKVALKNGDIVMVPITRGDAIKDYLVLKTNLLEAFNCKESDTGVNFFEKMMGAY
CPICLRGQKYLIWDELSGFRKKHDAFYKQLQSHNGGKWFYSVYSKFSEWKLGSVEFEAQC
ELQFSGIMRAMRSHKYRTWKNKNNQKKLALDFCREACKNSVKAELLVASVKLWQMNST*
>Kpol_184.2
MSAALNLKSSVKETNNNAISYSNNISRYEWGKKCLQRNTACKKRKRDATQGVENLNLRTN
ENTNPDKTIMKYYINQGKIFLNTKRNLEYVMINHKDKYNVRNGLNEIKPYEDIKETINND
SNLILDVESSLSTSCCSISTKLSDFSLLGNRRVFSNQYDIFSPQISEERKNTLGKKRFQK
QISVNEIKKNSILSQDNIKFCDKNSIDGIHDTAENIGASTTKYLFSQCNFNNINNDINSL
KYPDCDIQSLLQYIDYTSKMHHEDDSKFLESISKFQSSSINRIWEPDEIESNCIRAVSSR
KRDIIRNNEKDQYIDNVPMPKDDPEIITITSTNYKSEKKYKFSFWNKQSAKWCLNFRPHK
AGSTDNDNKDKLTIVSFKKHSEENKVQEDKYFHLKNVLILKKRLRSILPNCLRLVKDFDC
DSKTFRFYQEQLVYTKLISQELLLPKERENCFKTVLKSLIPRSNKISKKNNRIDEIIEEA
LISEGDWKPNFVGKRKVPRRHIIRVWNNKQFEEMVIKDYIYKECAPNGFEYIRRKKAKQI
MENYIYQTCAPEEFYKMYKNIQRGSTKHKISNKNLPDIIESMTVNDVKELYPDLYYHVEH
MISIYKNNYIL*
>TBLA0E01850
MDFNQGQLNFQKYESKDNNIKTFSEKNILINLNTNVESEYTTITCEKITDRLPSRINLSN
YPITSLEKNYYLNYSNNLNLLKNKNLDTTEYLEVKPHLITPYEWKKISKYLNENGVTNIF
DITNLTEEDWKNFIINPQNCSLAIVPRILNKRYEYNSVGLPIWELIIVNKENQDSAMTKN
ESCNTNYSENEKFYFSSSPSVVNQNSSLESVDESASAKTYFDFLLEDLKMNFDSIIEQKK
HLKTDNIKYNFKFDYVDELLNNFKKTFNKKEKKIKQVDYICKTSFRKKENLYATILGEYC
PWYLRRHKIEECDSYAYKKHREQLFAQILKKQERSIPRKLNETTHNLKYNLKIINKKLNT
FFSQKLFFKKNIMDVNCNNDILVEKDENYLRKGRLIYNPDASNGFLEYFKLKWEPSIKQM
IVDELRAEESRENIFQYVNFCERKHFFKRWLNYNSKIEKVADFIHDTWGNVSNTV*
>TBLA0I01200
MSIRGPHRNYFKEKFQIFLTTKHPFHTLKYEKDAINKKATCDIKYIWIKDKIDTRKQKKS
KPFNVTYSTNKIKLIITDNGFDNKEEEPCRKSKKAKRQNLYGIGIENPKILGNSNGNNSK
ITREGKNNLHQPSQKPIKRYEEAKKDIEEVLDIEEIEKNIYGKFVENHSIPYSIKKLTEL
PNSFWNLDNINTKKKNGKDLHNSDSPQTAISKFIGELNYLPPEPINDIDILNDVLNSKPK
EMFLRELYQDLKCKQLTYSKIMKPKDFTIITSLRNERWYVRILGEYCPVRIRRYKMRNYN
DANYLIYREQLYIKAFKKQQKVCIRKIASWKKELNKIVKNKKIKFDKKVDSEFQKHIFGE
IHYDEAGFNLWNKQRQQNRKKESTLKKNDIKRGLTIRERFLQTIKTSRVQNVFSYKKSAL
KKRLRFTTDLFFIEFVNESLNTMSPKKKYYSNIKLAERKHITRKWLNHQQEYQMVKDLVN
DAWEERIDNLIFK*
>TDEL0H02910
MPAKSYVENPYFGEFEDANVNVYSSFESHKKLPKAEIPKMQETATKLSKRERLKLRTARA
LKGEIKPGDIIGRRHHVRFWKNSKLSSAAPLQTQSTTPSNSSSPATSPATSLDSGSWNEE
SVIYSPLGPSLTPNEETTHVELVHSSEEITRISSFETTPQAFDLSKYTARAMSARFSCGS
SEPVSPNRSEAFSPTDGFGAGFTPITPMPVDESKSAAAKPADQIQELVSRPNASLVDSRA
PGKVPAVRSCTMPITPVELEEDITHANFNRHHSLPSTFIVEEESLRKAQPEVRLSRESIE
VSTKQAKKIRFHELNNRTKGSEGRQYHEEQCRRLQKEPQTNKSKVNLFSRTWENLNEESW
YVRVLHEYCPVRFRKNKRLNFDSHQFRAMQSKLTFEALVEQEVRRQDRKLIFRPNNYANK
SFIRRWFNFEEDKDILDSMDHFILCNEGLTPIFRGSRPAVRKHLFRRWLNFDRNRAIICE
QLMERWLEDKQYVNKLKKGRDEREQMRAEMETRLKDYDKIPPPSFFIKKLMSNLSGNRSR
IGKPPKRGSQIVVLKKEPLFGSQYFENKKTKAKRWIKDLLLGMH*
>TDEL0H03160
MPKAYLENPNFGQRQDSESEQQGTGVAPFKLQNGAFVNGKLENASGKREHRRRNLLKTKL
SALWNSKFEQHEIETTKPEDANHKRHHIRFWKNRFKDQRSDRSQGDHKNTLSNTESSSPI
SNHNIFDTSALLFSRTSTERSEQDLESLINETCTVIFRPIDGNDEHDLCSCIVDDHCSFR
YSPSPTAPLNIFGPHSRSASEAASGTCIQHEESCHESFSFALTPTATMGMGMGVVGVPES
PVTTDSASRLSLRNSADSALHGADSLTPVVRSPTTYSPVDTRSLDDVGTARDVDVMEEDR
WIVSSLKEYCSTRLFGKSQRTNRDVGDFHSIPKTLAGQESNPFDAKLLTSSSRSGGSFFH
GWRHFKDG*
>TDEL0H03220
MQQLSSFRGEKLSVIPGDSERSVGSKGLKPITDLPQDTKKGLGESIRSGFQSLRRKTSSW
RRAKVENLEDKSFKGDSDNVTDSDSEACQISLFDTQRQRNSGISTASSTRSHKLRFWLNS
FDDVNDDYISAQSTKSTKSDAIIYQCPPKHRVRFWLNERNPYGYSDSILEVRYSEITTRI
IRSRCLANIAAVEASRIGESRRRVRALKFASAAAAAAFARFKKAERDINASHGSIANAAM
YAYRAIAAASVIQPQKNGDFIRLQHKFNEHFKYQNESDYFRRIKYIPMKELKKGSAEYKM
NQRLREIPTPPMQYDILKYHNDRLDMIIAKGARKRAQLYVAQGAARNYIA*
>ZTOR0F02550
MADIASDGATLLSYTSISNIFPVQSNDLENAHSASSCGTKCPIKDDKTQKRSSFFKNKNG
IKQGLKRKLWKKNEISNPKISTDDEESTSADGDSVFETSSIYSDTESCTHKLRFWLNYEM
SELSSKKCENFDMGLSTTFPTIPNPYATCHQIMDPLQDEAHFPGSNEKENKRLTEALSGQ
HSEVLTKSLSGMPDVPQNQSKSQQRVEVQAECKTRCFESNKEREQERTQIQKEPDIIIYK
RVRRHRIRFWRNKYLPEDSYKGNITELRISRITARILEARERATKIAFEAAIFARRRNTR
KAIIYSCAVAAACFARVKHIDKTPGASHGSLATEYMKASEEVAKASLTSRFYNKDYHKLR
AKFNEHFQYKNNTDYFRAIVPIPVEDLDKNSGAYQMYKRMQRIPRPPVLDNTVLQFHLDR
LKKKDREFEIRYLKFLKETGMTRIEISIQKKPLLSP*
>ZYBA0A06700g
MSRRNIILPSSPHLAGELSPAEFFESSAEPFFSAEWNSLSGTTYDPCESIIMDSKRARVP
ANFFSWLNASDEFDSNFEGLATKRHKIRFWRNENNSYYDRSPPNVQERPDESDICEIYSA
LDDMSTNSYHDFLESLFEEETWERYQATNKNNRKLETFHDYFTGRSRVRTAIHYFKNKLS
MDRLGSEVQFLRIFWLSIVLKRQSTYRYYNYD*
>ZYBA0A08460g
MTSVDTLELPIDTPSILSSNKSSTIRPKISIRSSNDTRCQTCSRRGRLKLKLCGPFHLSD
RMRSAGPDDTMNDTNSFRKKLIVINDTQFKDSSKHHKRRFWRTKKDETLTDASHDFEERR
TNLCSTTSSKSTRVNSEANGDSGGNETPKYNPKDYEEVIVFRRSPKHHFRRWLNEQCANN
EATSSILEIRQSKVTTRIIKARHAISIAAEKTARIAVLRLNAQAAAFTGAVTAAAFACVR
AAEKDPSASHGSIANAAMYAAQEVARAIAKSDTGDEDLTKLNDIFQKHFEYKGPGYFKRL
RPLSIQDSNKKSAAYKMYHKMKDIPNPPIGVDPLEYYLRRSTEREMKRQKIEDVSFVKTD
TAELRRKTTMGEENSEKGIPSRTSTAKSTFWSFIGFESENTKKIENDQIMTTCPKTRGTT
PKVFLQEIFGKPSLENKKSEEDNMSMMSSKSTFWTFISGSSC*
>ZYBA0B09296g
MVKQNTVLLSHSVCEKRNTPRAKVLTPSLKRDSVGEVWLCDYYPHGLRESTFTSKGQWFK
LKLAKCMSHVNDPATTCSKGNPANSNENLQSAEGIENPKCESSFDEGSTRSAIAPADDFL
IANETCKVPNMNIAVKPTQCVALDGLASVGKGTSKLKQIQDIKFMESKENSATEVSKEFL
ASNFEAIDAMIQATTAGNIGSRKGTPPFKNRTRRIRRRRKVKDKGRDCCKQVAYKVPIKE
HYLKRWLDSKISPKHLHVNDSDQRSGSVRMFNNSSSYGTRITRRIDLKTEQSADIAHIKI
HSDQHVGDIDKQQEGSFETESVYESTGAKTSCHNEIGVSMEIDDEEFNPDLALEKHSRIP
ILLSQLESLTPKSTLLEMLTLNNKFVGNSSKAENSQEKKLSSTSNAGLQSGNILISPFPV
EMASRSINLDGEIDEKKEDFGLESFLLPQSLQLQGNDRYQDLDTDVSMRGFTGQFLTSAC
NTWELFDKTEKMDEPFEIADEQTPNCSLHNISESFYKQLKSDKGEVYRSIIPIPASQAII
SPYSDDKTGYAF*
>ZYBA0I01310g
MRSINFTEHFESAGYIANSRTNNPSSSIADGEIVDTNSRSSVKETFKKFIRWRYDPDDCN
SDSIIHDFPVAVSTASAAVGDPAHTVSPTLSKSWRDSAVFTAADLPAKKAVTSCRPHYSN
EENKAMPDSDKKENKFSGHPSSKSKFIVGVRRLFYWGHGKKENELDTTDKVAIKNPMNDF
FNIEPSESELGNPQVNPIRRKRDTMKLVCSNSLEHQFFLPSEVNEQNSSELDIKYFQKHR
SRSFDFPESQSPEFIRMQKNAQKASRGIKRKLAAGGPSQCYARFSAKNCDSRDGRENVAN
TLCLKDSTNPTTPKFFSLNSAPREVPKVAAQLTLSSDERKVNELTMSAVKTNVDCWHDSP
RLLSSNYQDERISISRHNNENSIISSINVSDFYPLKDPENSPYCKSVDDHEFLTEGTKPI
GNLDAEHKVDTMIAPCKDYVKKSFRRTSSSDFVYDVDVHQNIEALIYAGESDKSPSEDSQ
TIDWHGNEVVSQKRNDTHTTAAKGNGSAIYFSGIRDTSNDARDINLIIEYRNAGNEMLHL
PRHSSYDTVVHYDIPTAATTLPDDNEDFEISNLTLEKAEQKLPLSNCGIDTAFFKNFGSL
FSNAKKACTGCDGEDNFKTSAAKVNTEAILTTLLDASVPYSSDRDSNRGEFAKESASQKF
GTAILNNCAANISTNGNDGNNPKIAEYEINSHDEQFKNRLPTGTEKPNSPPIRNSVPSQA
SPVKASRIGAYRVDSQVKSVTNTRWYGISPETGSNADVEELMVPYANSRTLHGLSSFNNY
WRMKDCHDSPLKTSCNTAISHESNYPPSTYEGFIHHILGVKSNEVQQLAVDHGATGNNVT
EADREPDHSTCREDITEYGIIETGNNIVKGNKNSQSKYEPGQEYGPEGNEAPSFYLTSHF
EARTISSLAENSLRDHDGSNEEPHEAAILGASHKGDDADTDRTNSSEGAAVDTPSPTPPP
QQADRAETQETLLPLERHQCIFGSVSPDSICFVHWPIVKENVVARVLGDYCPLRFRNNIR
FDYDGSDFRVKQYYMTNRAILQEQYRTRRRVLFAPRPDKWFHFEEETEILDCLDDFIKVN
KCLYPMFKGPRIVQRKHMFRRWKNRGRDRLIILEQLLQYWRQDPAYIEQLKREKELRRSS
PLAYPQKPERPPIKIVLQKIIDRMTQDMAHKRLGRPPRAGSSVILLKKGPPLGIDYFGYK
KQRAQEWVNNLLLKF*
>ZYBA0L02806g
MRPATHDARFAAENCYAAEIQKEHSKHNERITSITAPLSPGGTCQQEVSNEEQKRDCKID
LNVHSVLLYTAENAANADNTPKRYGKCLKLMLTSLKPLDQRRHKLRFWGSKATENSSAST
SNLRDLVSRRQPRGPLLRNWFRKASPETIILHRASKALCNLGLAAAEVAMLASVRHRARK
AARAGAFAAAAYAYVTAEELSPHASHGSLAAAISKACEDVSGTSLVVKSKNEDYIRLHNL
FYHHFKYRGPDYYKPLSPFCTVQDGPEGRLIVHCKMEESSEDSRGFEALGKNSPLILFMK
HFPAQPGLEVSAGIRLLEEHDNGLSVTLAPDNGGQIGSLHNVSNKEFVTESVWQGNMLES
DWSRPKEMAVNHETVCSCNECAKSECLKSQRENSHGQQQVEKMCVILDENSSAADDAWNL
KKIEDHSDIQASSVSQEIGLRSHKICQCSCSDASRISREIHSSTHSALSISPITSNLKWD
KADDTIEPEFAVIPDDSSKWNESGHPKLQLADFFCSPELSEQIGIQVRSQAIPLSPTYEA
TSEMQGKIIRVTGSLLSPIAQFLETYTIEIGSEKNHETDFADKFNRKQNNEATSLKHGDS
LLPSLNFREHSRENSRPLAKRPNDVIYSKCCNQMANSSLKEDFSDKLSSNIHNDKVSNSE
PHSHLVPFSPRSKPPEFFRRKSSSIKKAANSSASMTDVPNPTDFATLVDFALDLESAFKL
DTKRSTVPVGYAY*
>ZYRO0A04510g-ZYRO0A04488g (frameshifted, fusion)
MSHTQLNHGFFYKDSGKVNDRDSLEDLSDSAQRYFRIGCTPPKTSERIEIVHQSPQKSKI
TTSRTFNRKRVCVSRELPLEAKNTKGLTRVLKGAGNRYERNRIQRFEETHASRNGSAYGA
YEEFDEENFTSSVSFKSIVSAVFSNSIFQNPLGEHTSNTNPFIENSFGGILDQLDGVNED
HLLICTKNESLNSCFLMRFIERRRRASAAVKEAARMASIRCKTRETARINAEEAVIQVHT
RNLKLSFRDQEESKDCSQNEVNIIKDLDAPNTSLMEEANLSVGADLFFEGDIKQCGFEPT
IDACWKLNDGLCPHVEALIYDSVDGDINDLKVKIGDHQPCSWLTVLVSQIEIWGTDFQRT
DCWDPLLKPDNLQKVTSNAEVSASIEETNCVSKNNIDGGVSFSLQSAGGEGNFFFTPHLL
NQSFVELRNCSPLFPGTVIPIVGVKEDRYMDDLSSDGNMDSAPPDIHVSRSWFGDNQHDE
FKEPSHEELEEIPINGDDGNCRKCVNRQTHRTTLISECTSLYNIEDIGGDSLGLTALCKD
MDSFNQMDGKATNSDFNYSMGRQNSSQNLLSFCNKGNREDYSDQIIEGVFHAAPSSEPPT
GSLLCMQQGHLSDRLSYPCSMSAMVANKQFDRCGEGHCFPSAQYEHTEPIFEEDRSSRMA
DLEYFANMDNDSWLDAKVDLNLGSSSWINALASRIQPSDPHEYFPTSSGKSNLFLEVGMY
YADRLGHDELTVSDQYGITLQDTVMRPPSTVGLNCNSLDESSKGLDAYSHISGSHSGTPW
KITSGTTKQSSWDVFSRLDALNSRIQGLFFSVDSALSKSRCEESLAVNIEETGNLDGKLT
FSNFPPSEFSKDNRFDNESGSIVSSGITSNKEVIDIWTLGMASAESVLSDPEDFELGELY
ASNKSEVLQKANAKAIERLHEGDDHPQRKIKNFVGEKGL*
>ZYRO0A10868g
MTSKGTVLIYYGFRSGKSVAGDTGISSEAWTSYYYHDIGKSFRVAAKSKRLNSKGFDRLQ
SSDGAGLIIDLSPSLQNDNDSATCQEDCLESTLEQNEFIAYSAEAAAFAQFASIDAIILA
SNELANANCPKVSQVEHHKVRFWRNKRSRNDEMTNSSKDLTERPAKRHHFRKWLNEVRDE
VDLGYIYENRNRACAVAAEAARMATIRNNARAAAKVGATATAQMGTVRSRSRKSIQAGAL
ATVKAVHLGTVSSHAREWMGICALEAASSAQTRLFEQHATSVMHSRISTSDQEPFSNKNV
EGEIHHGAQDTEEYVQNISQSTVVDPEDRNIHNHNSQPLQDSSSGEDIKKETTSKIAGVY
EQFEAASPAFPKLESGPLIEACGTYSPIESQSEAKSEEEFWDCISPKESTSTESFFIESF
DKQPSKLGSGELAQVIEGGDFENKLSSKSNVLGWFSKTANDDTTIAAKTLEENTQECTTA
AETNVWKSLGRQLGLFKKEEALNSDMEVVSPFGDNQIGYAF*
>ZYRO0D09658g
MTKQTITLVSHSVCGKRKADEAEISPRVSIKVVDDETWTTFHYSNNPPVFWGSNKRNNWR
SIVSSPLFKNSTSSAVDDDTKPTKRLHKEEKVVENQIKNSVTASVEKPQQFHLRDGGTVS
PIEHGAKDSTITAEANEIKIITAAAPATTITGSESEEKVHKIRFWCNKRVGAPEKSSTSQ
GEANRERSSKKHQIRRWLNKEGPETILAQRIKKARYDFSLAAAEAAMVAAVRNRAKKAAK
AGAFTAAAVTRVIAAEMCPHASHGSIADAISEACKDVAKTSLVQRAENGDYLRLHGLFHY
HYKFRGPDYYKALEPCCYYTMKSDGEPTIHCKMDEPVETFRGSAVANDSPLVLFLKQVAE
EGGRTSQNDTDTDIDEDVDSHVQTKPRSEIPTVPTRAKDEIMPAKKGEQDSKPPHNKQQL
DKSPVLSGESDVSTTPKLQLDDFFIIKSGDIGSDVRSQAVPLKPTVKRHKDEDCSYGVDK
TSMLTPIKHFLETLDLHPTIDENVNPDAERGKSLPRTVSKCIWHDKTLEPTSQFRIGSQY
LSIRTSSVGMVR*
>ZYRO0E04774g
MDEDLVLISHSVCKKRTAAEAQLSPISPNGEFVTTYYTPTTKTKTSKRQKFRSKLLKCFS
KSEDSASAFGDTDWTIQLNNNVGNSQMPESLLGSRVHNGSGITMTSNHNSGEENLACSLD
KPHDSSNPFYIASISSSKHEAYSSGLAPVFGAQEAYVPRSVNKIPMTSNTSAGRGDQESP
KKHRFRIWLNENCPRSSDRKVTMALKDIFAAIAEEAAKFASIRGKSKAAVEAGAVTTAAY
ARVNAATFRPSFNNGDAAKIIKEACQDVLTVSLVPKWKNIDYVKLFSIYQYELNLREAQA
NESLRRSSLKSGIDGLTIENSIGETFSEKELEPGRRVQFVNLEEGFEKESNSSALNSECD
SPSEAFVEDFESNFLDEGDYALSTRTKKWMNLLMSRIDFFGKTTDIVRTFGDGIDNRSIG
TNGMNNQKNLPFELECPNADELDDGFNPCMLDNSLIDALLPHIESGLSPSHRISDEISAA
MTTEISTTNPGFCVYFGNASEGSSATLESNFEVKTKKAAEDIGVRTDERNTLESLAFREV
ATPRDTSFSSCDNHSVDFSKAYLRIEILNSHFDQISSQVEKIVSGAVRDDISNELPLKNY
QSPFIAADGSCDAPVPFKNNYSALNTSADVVGSSDRKYSIEDLSPTATADPKMQVKELLS
QIDSMLNTTKMGQYQANRENSSTSRENRLHLDIDTEQTIPQIDELLSLIDVAMVPATSEN
SKIDTQCIPNLNVRDTIIGKAPLDSLIPRVDCRLFDTDCVDSPATKIEDPIDSLSCEYGK
QDSTNSGPQVNALLAQIDSVITNFDSND*
>ZYRO0F04268g
MEGLSPLESIDSNADLFSNVALKLTATPAVTGYDCNSTVSTGIKRRSITSKIPAWFQKWD
NSDFNKQSTNSGSRSHKFRFWLNEKDDLDPSEDQLFSSPEDISINTQASIYNDRISLDLF
PDDEHDENVEEIGKTSSSQASIYEFDYKELEFLNVPSTDATFTSQVSIYQLGGAADAEPS
IRKANLGHSSILHAPIYGFDEPDLIFETPREDDHLLKECKHTVGSDITLNTRTALYELSD
EKYYLESLQDVLMFGKGMNDVVNAPVGNPSSIYGTRMGHNSGTAFEVFLESCLDTDSSWE
AYEAEYNKTSDAKFGSSVAKRKSRLRTLLHYLKNKFSNKRIVSEMQLLKTLWHSILISRK
NAYEYYHYC*
>ZYRO0F04818g
MVQINFKSWFKPIKATEKEKKVTINPSSIASVPPVALAATSLAAAESNETEGTLTTPQSI
GTNTGDGTDGKRINSAHDKNGSEYSSSSKNNATAEAVSNSLVAVSTVTGAKVSKKDPAYP
GVYHGTSSHRVSRTIRKFFKKAWWNKEKGNAEGENGGSETSVSDTTSFSSASEWEDPYGN
PILRKRDYMLMILKEAAGKEGFISSIDIEKQIGFANRYHKIRRWKNKDFKFPNSHSTEGV
YKPWELVPGFCEKSEDQPTVGRELTCASNGVVISSQKSEPRISLPRSSPIAGCSTELRER
DIVSVSSNPVFSTDIVPVEPVAAVSSVKGTPVVPTVLPATAESTASDSVATEAPLLPSDF
ISRFAPIQPAAQEDLQELARVFETNEPRSIIENDSSRFAPRNRTPQQNLEDAVKLFVSYN
GDETKVDPPLPQDVEYSSFGEQQQNLYDSEVVHDDVTVVSPNLDDDCPHSLRFFPDDPPP
ERISVSRHNDNGDVSISSCVELGASVPSNGVRNYPYYHSTNGIEASVSSQSAVMLPLTFE
QSPVEPTTFVFDVNMQQNIEAIVSSRDNSICLPLDDVCKKSSTISSSGFVYDINVHKNIE
AIIGSEHFEEYVPKSADWHDYEVVLPKRGCAGANDIKEKGPIISHYPSLQSTLSTEELSE
VKSPDYYDAENEPISMDPDGKERRRSFETIIHYSLKPVAIDTASPQFDEDFDVSDLKIDD
DEQESPLSNVCADTFLQKKDLGSLFDAAAKIQNSNHVNTDNTAVLPIPGHAVIMNTLLAA
DVPAQIESNNVRPIITVHDDDLEPCVPLSEDDDDEDEDGDSVAIAYHEGRIGEPIAELKN
THLSAPVQQLAPTPKNQANFDKLDVDLFSKVENLMSPHNGIGASINQEVPGLGAYRNNNH
IEQELNYDEIIRLIFREDSLQEDVYHPETATEIGDDDYDVSMSTEEEFEDEDEDSEEEDE
DESSWNLTSSFCSHRVPSFVDGLFGDLEYGSERPNHILDAPVENGLQQVSRHGDNFEISP
QIELKQQSPMPLPVELKEEPPALIVSTERESVATHSPLESLCFVHWPIVKENWVAKTLGE
YCPLNFRNNIRFNYDSSEFKIRQYYMTTKAILQEQYNTRRKLIFSPKPGKWLNFEWETDI
LDVVDDFIRINRNLYPMFKGPRIVQRKHLIRRWKNRERDRLIVLEQLLDYWREDPAAIDQ
LKLEKQSTRPLQQHSPSISNVEAPERPPLKLVLSKIFERMTMDVAHKRLGRPPRDGSSVV
LLKKGPPLGIDYFGYKRDKAREWVNNILLKL*
>ZYRO0G10230g
MRTLTRNTSGKSADANSELYSRVSSDDQNILNFNSRSQRLKRTISNGFRRSSSADSKSSK
HCHKFRFWLNRKNNCVRSKSQDTDSYSTTSSVSTKVGAEPKLYSRNNLRDYKESVVYKSS
PRHHLRTWLNDDDHEGEASSILEIRQSNITTRIVKAKHYISLAAKQTAQIASVRRTAQLM
AFTGAVTAAAVARVRAAQRNPNASHGSIANDTMYSLQEVSNAIDQSGAPESDYNELNDIF
KLHFQYKGAPGYFKRLKPLRIEELNPNSAAYKMYYKMKFIPNPPIGADPLEFYLNRATFR
QEKRIEEEDNLEPQHSKLTEFSDIQSTKSVQTRVSTAKSIFWSFVGMEAESTKEMENSQK
DIQTSQNFLQEIHAEPSEHENELNSSSKSLFWSFISGKS*
>ZYRO0G10692g
MSSKENFQYPSAKGSKGGYSSFRRLKTFRKNESLFDASGTNFIRYRGNSNHITSQQSDNY
TNTFRVKATLAEHDLVESSDQNDIVRAVLKDAAHGKTSPDMGSDSATIVAEDQVTFGIAN
NLLDSTSDLGTLDSNYPRVNEASSSYDVEKTNRAMVGSPKISQHGPGAGVSYVPKIYKGV
SNNGPIGGKRHKVRFWRNNRRRNKHKKFCVNENHFSEESTSRSNQLPIRKHHFRRWLNEK
TDESATVNHIEEARHRAKYVASEAALAAIIRCHARAAIRAGAAATAAYAKVTFEELNPGV
SHATMIATINKACEDVAKTSLKSKTENADYLKLLHLLNQHLNFKGNELQIPLKSCDDKGE
LEKKDEAFETSIRQADEHLYNSQTVTSLKIPPKNSSENKKLLQKSDDHTRQTASSLISEN
SISEKLILQVDAGAELPLTQLVVPNDSARDDNYSKEYLDELSDPLKSMTVEDEDEDFEGS
RFVLFSSAESALDFDDDDSRRKDETELSLIDSAYSYVDSEEGIWPQVASMRRQRLLLQME
SLAPRSLLLESLTKDC*
